# Supplementary material for: Unraveling the Structural, Dielectric, Magnetic, and Optical Characteristics of Nanostructured La2NiMnO6 Double Perovskites
Source: Nanomaterials (Basel). 2022 Mar 16;12(6):979. doi: 10.3390/nano12060979 (PMC8950916; doi:10.3390/nano12060979)
Supplement: Supplementary file 1 [file nanomaterials-12-00979-s001.zip]

Archive with 1 entries (1 files):
- nanomaterials-1584444-supplementary.pdf
